# Supplementary material for: “All Polyimide” Mixed Matrix Membranes for High Performance Gas Separation
Source: Polymers (Basel). 2021 Apr 19;13(8):1329. doi: 10.3390/polym13081329 (PMC8073420; doi:10.3390/polym13081329)
Supplement: Supplementary file 1 [file polymers-13-01329-s001.zip]

Archive with 1 entries (1 files):
- polymers-1172427-supplementary.pdf
